# Supplementary material for: Changes to Gut Microbiota Following Systemic Antibiotic Administration in Infants
Source: Antibiotics (Basel). 2022 Mar 31;11(4):470. doi: 10.3390/antibiotics11040470 (PMC9025670; doi:10.3390/antibiotics11040470)
Supplement: Supplementary file 1 [file antibiotics-11-00470-s001.zip]

Archive with 1 entries (1 files):
- antibiotics-1660083-supplementary.xlsx
