# Supplementary material for: Changes to Gut Microbiota Following Systemic Antibiotic Administration in Infants
Source: Antibiotics (Basel). 2022 Mar 31;11(4):470. doi: 10.3390/antibiotics11040470 (PMC9025670; doi:10.3390/antibiotics11040470)
Supplement: Supplementary file 1 [file antibiotics-11-00470-s001.zip › antibiotics-1660083-supplementary.xlsx]

## Sheet: Number of sequences
label	nseqs
C1	53451
C2	42079
C3	28870
C4	84058
C5	66096
C6	63432
C7	57778
C8	83023
C9	23968
C10	41857
C11	71801
C12	72001
C13	38160
C14	60935
C15	58904
C16	55631
C17	57946
C18	60790
C19	81168
C20	61063
C21	41168
C22	70784
C23	63070
C24	58287
C25	62643
C26	49437
C27	70556
C28	49473
C29	48876
C30	66746
C31	67941
C32	72039
C33	61609
C34	53432
A1	75173
A2	57736
A3	98794
A4	53551
A5	55447
A6	70858
A7	72240
A8	59431
A9	84239
A10	58800
A11	75627
A12	76804
A13	62982
A14	77259
A15	48797
A16	49999
A17	65212
A18	50200
A19	73712
A20	51685

## Sheet: Relative abundance genus level
genus	Bacteroides	Veillonella	Lachnospiraceae_unclassified	Streptococcus	Clostridium_XVIII	Lactobacillus	Enterococcus	Escherichia/Shigella	Enterobacteriaceae_unclassified	Bifidobacterium	Akkermansia		Others		Faecalibacterium	Prevotella	Clostridium_sensu_stricto	Alistipes	Eisenbergiella	Firmicutes_unclassified	Faecalicoccus	Peptostreptococcaceae_unclassified	Pasteurellaceae_unclassified	Subdoligranulum	Actinomyces	Megamonas	Clostridium_XI	Megasphaera	Anaerotruncus	Clostridium_XlVa	Eggerthella	Parasutterella	Lactobacillales_unclassified	Rothia	Negativicoccus	Ruminococcus2	Salmonella	Bacteria_unclassified	Gemella	Methylophilus	Collinsella	Clostridiales_unclassified	Bifidobacteriaceae_unclassified	Phascolarctobacterium	Sutterellaceae_unclassified	Sutterella	Haemophilus	Barnesiella	Paraprevotella
C1	0.404108	62.8669	0	5.18793	5.4143	0	0	0.0130961	2.22634	9.98298	0.00935436		13.895		0.157153	0.355466	5.92505	0.0673514	0	0.0561262	3.21229	0	1.87836	0	0.123478	0	0	0	0	1.3358	0	0.0168379	0.00561262	0.0542553	0	0	0.00374174	0.029934	0.00187087	0.0318048	0.00374174	0.0318048	0.0187087	0.00748349	0	0.0187087	0.17212	0.0168379	0.0505136
C2	0.12833	39.9558	0.104565	2.18636	0.00237648	0.0546591	0	46.3319	0.00950593	9.55821	0.00237648		1.66591		0.0427767	0.0712945	0	0.0166354	0	0.0142589	0	0	0.00475296	0	0.180613	0.00237648	0	0	0	0	0.20913	0	0.00237648	0	0	0	0	0.0142589	0	0.00712945	0.00475296	0.00475296	0.0142589	0	0	0.00237648	0.0190119	0	0
C3	0.471077	5.80187	0	0.0450294	0.0034638	0	0.807066	0	28.1122	2.82993	58.0776		3.85175		0.0484932	0.138552	0	0.017319	0	0	0	0.0034638	0.0103914	0	0.017319	0	0	0	0	3.28715	0	0.0034638	0	0	0	0	0	0.051957	0	0.0103914	0.00692761	0.0103914	0.0207828	0.00692761	0	0.017319	0	0.0103914	0.00692761
C4	4.37912	4.44931	2.81948	0.00118965	1.4835	0	3.59633	3.4726	0.00118965	56.7679	0.141569		22.8878		1.57748	2.11283	0	0.490138	0	0.0725689	0	0	0.0297414	0	0.0356896	0	15.7249	0	0	0	0	0.0773276	0	0.0118965	0	0	0	0.161793	0.00475862	0.20581	0.0154655	0.0868448	0.038069	0.187965	0	0.237931	0	0.260534	0.151086
C5	23.1754	27.2165	0.0136166	0	0	0	0	16.3747	0.00453885	1.61734	0.0060518		31.5919		0	7.66915	0	0.0105907	0	0.00907771	0	0	2.27397	0	0.0968289	19.3083	0	0	0	0	0	0	0	0.00151295	0	0	0	0.0181554	0.0030259	0.0030259	0.00151295	0	0.0332849	0.00151295	0	0.00151295	0.127088	0	0.0030259
C6	0.219132	29.6049	0.00157649	0.569113	0.493442	0	0.105625	32.5104	0.00157649	24.6122	2.61382		9.26819		0.0599067	0.100895	3.23811	0.00472947	0	0.00788246	0.0693656	0	2.42149	0	0.236474	0	0	0	0	2.69738	0.0126119	0.0110354	0.00157649	0.0252239	0	0	0	0.0110354	0.0614832	0.00630597	0	0.00157649	0.0110354	0.00472947	0	0.00157649	0.127696	0.00630597	0.00315298
C7	0.138461	40.7352	0.171345	0.00346153	0.00519229	0	6.38478	37.625	0.00173076	13.4844	0.00346153		1.44692		0.029423	0.0467306	0	0.00692305	0	0.0207692	0	0.00692305	0.00173076	0	0.0865381	0.00173076	0	0	0	0	0.148846	0.0501921	0.00346153	0.148846	0	0	0	0.00865381	0.0432691	0.00519229	0	0	0.0328845	0	0	0.00519229	0.0519229	0	0
C8	0.267396	0.283054	72.4101	0	0.696193	0	0	0	4.63004	8.84092	0.0264987		12.8458		0.101177	0.103586	0	0.0337256	0	0.00722691	1.72482	0.00602243	0.00361346	0	0.24692	0	0	0	0	0	0.00602243	8.83731	1.01538	0	0	0	0	0.0120449	0.00361346	0.0144538	0	0	0.0156583	0.0108404	0	0	0.00722691	0.00722691	0.0156583
C9	7.93141	1.63551	25.0292	0	0	0	1.30591	26.2517	3.55057	3.79256	0.421395		30.0818		2.27804	0.0876168	15.4915	0.442256	0	0.254506	1.5479	3.21262	0.0125167	0	0.0208611	0	0	0	0.0458945	0	0.100134	0.371328	0	0	0	0	4.73965	0.0751001	0.0166889	0	0.00417223	0.00417223	0.0333778	0.696762	0	0	0.00834446	0.287884	0
C10	2.48465	0.487374	1.33789	2.11195	0.0143345	0.00716726	0	0	61.3446	26.3755	0.124233		5.71231		1.08942	1.26144	0.00238909	0.341639	0	0.02628	0.00238909	1.51468	0.0382254	0	0.00955635	0	0	0	0	0	0	0.0119454	0	0	0	0	0	0.0788399	0.00955635	0.129011	0.00955635	0.0382254	0.0382254	0.0788399	0	0.126622	0.00716726	0.140956	0.109898
C11	0.2493	0	0.00278548	0.222838	0.0153201	0.00139274	0.0153201	0	34.9062	1.30917	0.00557095		63.2721		0.0598877	0.136488	0	0.026462	42.1122	0.00557095	0	0	0	0	0.182449	0	0	0	15.3271	0	0.0111419	0.00139274	0.0167129	0	5.01804	0	0	0.0194983	0	0.0125346	0.00139274	0.182449	0.00974917	0.00139274	0	0.00974917	0.00139274	0	0.0181056
C12	2.33608	41.1855	1.89164	1.88331	42.7786	0	0	1.23193	0.00416661	3.69439	0.131943		4.86243		0.829155	1.24026	0	0.272218	0	0.0611103	0	0.105554	0.0416661	0	0.429161	0	0	0	0	0	0.0152776	0	0	0	0	0	0	0.0902765	0	0.0874988	0.0138887	0.0361106	0.0499993	0.119443	0	0.287496	0.00277774	0.112498	0.136109
C13	0.301363	23.4067	0.183438	0.0733753	0	20.7469	0	47.9324	0.00262055	3.97537	0.0104822		3.3674		0.117925	0.183438	0.00262055	0.0393082	0	0.0235849	0	0.484801	1.24476	0	0.725891	0	0	0	0	0	0	0.0104822	0.00262055	0.0104822	0	0	0	0.0235849	0.028826	0.0131027	0.00262055	0.00262055	0.0104822	0.0209644	0	0.028826	0.0497904	0	0.0131027
C14	5.19406	16.0581	3.07705	0	0	19.0203	0	0	8.22516	38.1702	0.18052		10.0747		1.45893	2.06285	0	0.592435	0	0.0919012	0	0	0.036104	0	0	0.00164109	0	0	0	0	0	0	0.0114877	0	0	0	0	0.162468	0.0869779	0.452942	0.0229753	0.208419	0.00492328	0.0738492	0	0.740133	0.00984656	0.287191	0.264216
C15	0.303884	0	0	3.5838	0	0	0	0	41.4641	24.0816	0.00169768		30.565		0.0101861	0.0390466	0.112047	0.00509303	0	0.00848839	0	0	0.00339536	0	8.41539	0	0	21.5843	0	0	0.115442	0	0.00169768	0	0	0	0	0.0373489	0.00169768	0.00169768	0	0.00169768	0.057721	0.00509303	0	0	0	0.00169768	0
C16	0.291205	6.56648	3.36503	5.53828	0	0	0	0	46.3051	1.65735	0.0143805		36.2622		0.0898779	0.16178	7.31966	0.0323561	0	0.237278	25.7968	0.801711	0.00898779	0	0.877209	0	0	0	0	0	0	0.00359512	0.00719024	0	0	0	0	0.0359512	0.134817	0.016178	0.00359512	0.0143805	0	0.0233683	0	0.016178	0	0.00539268	0.0377487
C17	0.0655783	20.6399	0	3.55503	0	0	0	24.264	0.00345149	12.6808	38.3305		0.460774		0.0155317	0.0224347	0	0.00517723	0	0.00172574	0	0	0.00172574	0	0	0	0	0	0	0	0.124254	0	0.00172574	0.160494	0	0	0	0.0258862	0.00517723	0.00172574	0.00172574	0.0396921	0.0103545	0.00172574	0	0	0	0.00172574	0.00172574
C18	6.91397	4.47936	5.03537	4.84455	0.0740253	0	0	0	35.065	20.7616	0.338872		22.4873		3.33114	4.05001	0	1.1877	0	0.0756703	0	0	4.65208	0	0	0	0	0	0	0	0	0	0.00493502	0.610298	0	0	0	0.309261	1.44761	0.416187	0.0707353	0.266491	1.08077	0.264846	0.840599	0	0.531337	0.00329001	0.365192
C19	3.67509	1.50922	1.87389	1.76055	0	0	0	69.4707	0.00862409	7.8011	0.097329		13.8035		1.05337	9.28075	0.0542086	0.344964	0	0.0197122	0	0	0.0110881	0	0.895673	0	0	0	0	0	0	0	0	0	0	0	0	0.105953	0.0554406	0.154002	0.0320323	0.0505125	0.136753	0.0874729	0.284595	0.00123201	0.00862409	0.0788488	0.105953
C20	4.40201	45.1206	4.09577	4.46752	0.0229271	0	0	24.6663	0.00491296	5.54018	0.108085		11.5717		1.91114	2.43028	0.0262024	0.768059	0	0.122824	0	0	0.075332	0.00163765	0.127737	0	0	0	0	0	0.0982592	0.0573179	0	0.0343907	0	0	0	0.247286	0	0.286589	0.037666	0.0720567	0.483108	0.201431	0	0.319342	0	0.229271	0.186692
C21	0.298776	15.0068	0.167606	4.7877	0	0	0	0	47.7483	31.0897	0.00971628		0.891469		0.119024	0.189468	0	0.0242907	0	0.0121454	0	0	0.00485814	0	0.00242907	0	0	0	0	0	0.0850175	0	0.00485814	0.0121454	0	0	0	0.0145744	0	0	0	0.00485814	0.0631558	0.00728721	0	0.0170035	0	0	0.0170035
C22	0.449254	6.25565	5.43626	0	0.00423825	2.53871	0	0	47.3101	0.408284	0.0310805		37.5664		0	0.233104	0.0565099	0.0550972	0	35.6832	0	0	0	0	0	0	0	0	0	0	0	0.0141275	0	0	0	0	0	0.618784	0	0.0268422	0.011302	0.00706374	0.00423825	0.022604	0	0.0155402	0	0.0254295	0.0381442
C23	1.27636	2.48137	0.705565	13.9702	0.0269542	0	0	0	57.1936	21.2415	0.058665		3.04582		0.496274	0.575551	0	0.166482	0	0.0348819	0	0	0.0221976	0	0	0	0	0	0	0	0	0.0142699	0	0.0618361	0	0	0	0.0618361	0.0824481	0.0459807	0.00158554	0.00317108	0.0443951	0.0681782	0	0.058665	0.00317108	0.0443951	0.0872047
C24	4.60137	32.2628	3.58914	3.4862	0	0	0	0	26.0315	7.1594	0.226466		22.6431		1.85976	2.61808	0	0.636506	0	0.0960763	0	0	11.4005	0	1.70535	0	0	0	0	0	0.00514695	0	0.00171565	0	0	0	0	0.150977	0.0188721	0.221319	0.0308817	0.133821	0.0789198	0.214456	0.487244	0	0.440922	0.344845	0.207593
C25	18.599	15.2339	1.18609	0.0031927	0.00159635	0	1.21642	0	60.7985	1.74321	0.0031927		1.21482		0.11813	0.0462941	0	0.0287343	0	0.0031927	0	0.694411	0.0111744	0	0.0191562	0	0	0	0	0	0.041505	0.00478904	0	0	0.0031927	0	0	0.0143671	0.00159635	0.00798174	0	0	0.00638539	0.0031927	0	0.0255416	0.0542758	0	0.0031927
C26	0.414669	16.2004	3.85743	1.51506	1.50292	0	0	0	65.8373	6.81676	0.0343872		3.82102		0.681676	0.226551	0	0.101139	0	0.0465239	1.2521	0	0.0262961	0	0.14564	0	0	0	0	0	0	0.018205	0.00202278	0.018205	0	0	0	0.018205	0.00404555	0.0242733	0	0.00809111	0.0101139	0.0283189	0	0.0505694	0.018205	0.0222505	0.0101139
C27	1.29684	2.56959	1.12535	13.1541	0.00141731	0	0	0	68.1629	0.826294	0.0354328		12.8281		0.914167	0.4748	0	0.154487	0	0.0127558	0	0	0.0297636	0	0	0	0	0	0	0	9.90844	0.0325982	0.00566926	0.37984	0	0	0	0.0510233	0.0113385	0.0666138	0	0.00850388	0.0127558	0.0368502	0	0.09496	0.00566926	0.0311809	0.045354
C28	0.770117	4.04665	3.08047	0.0485113	2.22344	21.8806	0	0	35.6578	29.1007	0.0222344		3.16941		0.131385	0.161704	0.0404261	0.0424474	0	0.00808522	0.0222344	0	0.0363835	0	1.72619	0	0	0	0	0	0.424474	0.0141491	0	0.15564	0	0	0	0.0242557	0	0.0222344	0	0.00808522	0.0161704	0	0	0.0343622	0.0020213	0.0323409	0.0242557
C29	16.9245	0	19.6456	0.014322	0.114576	0.589246	0	0.106392	2.13602	5.63671	7.74613		47.0865		18.1602	2.224	0.0306899	9.3727	0	0.902283	0	0	0.100254	0	0.0736558	4.41116	0	0	0	0	0	2.81324	0	0.0225059	0	0	0	1.06596	0	0.00613798	2.87462	1.70636	0.0265979	0	0	0.0491039	0.01023	0	0
C30	9.13613	2.47206	8.50987	26.3027	0.178288	0	0	19.8753	0.00149822	11.2831	0.308633		21.9324		4.50364	4.66994	0	1.18958	0	0.332604	0	0.287658	1.79337	0	0	0	0	0	0	0	0.113865	0	0.00599287	0	0	0	0	0.441974	0.364067	0.582806	0.1678	0.106373	0.47044	0.415006	1.31693	0.00149822	0.0329608	0.391035	0.326611
C31	50.1729	1.43654	0.0868401	0.198702	0	0.00588746	0	32.6342	0.00294373	13.9812	0.0117749		1.46892		0.0367966	0.0367966	0	0.00883119	0	0.00294373	0.00147187	0	1.1039	0	0	0	0	0	0	0	0	0	0	0.0677058	0	0	0	0.0176624	0	0	0.00147187	0	0.0117749	0.0117749	0	0.0117749	0	0.00588746	0.00147187
C32	0.219326	0.0791238	0	1.72268	2.10442	0.0138814	0	86.1436	0.00832882	2.153	0.0138814		7.54175		0.900901	0.266522	5.51507	0.117992	0	0.0291509	0.11938	0.00138814	0.00694068	0	0.00138814	0	0	0	0	0	0	0.00138814	0	0.00138814	0	0	0	0.0527492	0	0.00416441	0.00138814	0.0666306	0.00694068	0.0166576	0	0.070795	0	0.0360916	0.00416441
C33	0.209385	2.25129	0	1.60853	2.17501	0	0	88.9562	0.00486942	2.80641	0.00486942		1.98348		0.147706	0.0908958	0.00486942	0.0259702	0	0.00324628	0	0	0	0	0.0438248	0	1.44459	0	0	0	0	0.00162314	0	0	0	0	0	0.00973884	0	0.00486942	0	0.0146083	0.00649256	0.00162314	0	0.0081157	0	0	0.0129851
C34	0.265758	0.127265	0.41361	0.0112292	0.0168438	0	0	0	65.9399	28.0469	0.0187154		5.15983		0.505315	0.174053	0	0.0542746	0	0.00935769	0	0	0.00561461	0	0.338748	0	0	0	0	0	0	0	3.54469	0.04866	0	0	0	0.02433	0.00374308	0.00561461	0	0	0.0748615	0	0	0.0393023	0	0	0.00374308
A1	0.472244	25.3415	0.00133026	6.35468	0	0.070504	0	0	27.6482	27.6788	0.0186237		12.414		0.24876	0.226145	0	0.0638527	0	0.00931185	0	9.04314	0.0319264	0	0.297979	0.00266053	0	0	0	0	0.0505501	0.00798159	0.00399079	0	0	0	0	0.025275	0.0412382	0.0159632	0.00133026	0.0997699	0.00532106	0.0159632	0	0.0385777	0.00532106	0.0186237	0.0172934
A2	0.498822	14.1523	9.63004	4.48247	13.9497	0	0	0.263267	1.758	53.1869	0.0207843		2.05764		0.185326	0.273659	0	0.0450326	0	0.0155882	0.370653	0.0138562	0.0138562	0	0.353332	0	0	0	0	0	0.271927	0.00346404	0	0	0	0	0.00346404	0.0259803	0.0346404	0.0259803	0	0.0138562	0.0155882	0.0294444	0	0.0207843	0	0.0190522	0.00346404
A3	0.484847	6.76661	0.563799	0.00303662	1.34725	0.180173	18.7015	0	46.1405	22.6674	0.024293		3.12063		0.173087	0.230783	0	0.053647	0	0.0141709	0.121465	1.50313	0.00404883	0	0.529384	0	0	0	0	0	0.0182197	0.00101221	0.00506104	0	0	0	0	0.0415005	0.0627568	0.0334028	0.00101221	0.0121465	0.00607324	0.0202441	0	0.0212564	0.00101221	0.0131587	0.0202441
A4	3.91589	32.1861	0.629307	0.153125	0.00560214	0.00373476	0.315587	40.8172	0.00186738	19.7513	0.0429497		2.17736		0.354802	0.369741	0	0.0522866	0	0.0112043	0	0.0578887	0.586357	0	0.0224085	0	0	0	0	0	0	0.0298781	0.00186738	0.00186738	0	0	0	0.0112043	0	0.0597561	0.00746952	0.014939	0.0224085	0.0280107	0	0.0373476	0.0317454	0.00186738	0.0298781
A5	0.218226	0.137068	0	0.0126247	0.00360705	0.00360705	2.83514	0	42.2602	5.07692	0.0216423		49.431		0	0.117229	1.97125	26.2323	0	0.00541057	0	0	0.00180352	19.3374	0.0414811	0	0	0	0	0	0.0450881	0.00360705	0	0	0	0	0	0.0216423	0.00360705	0.00360705	0	0.00360705	0.00541057	0	0	0.00360705	0	0	0.0126247
A6	0.513703	5.69025	0.200401	0	0	0	0	0	69.0762	16.1111	0.110079		8.29829		0.211691	0.304835	0	0.0649186	0	0.0211691	0	3.28686	0.00846764	0	1.08527	0	0	0	0	0	0	0.00564509	2.70964	0	0	0	0	0.0211691	0.0747975	0.0296367	0.00705637	0.0254029	0.00423382	0.0183466	0	0.0268142	0.00423382	0.0268142	0.0254029
A7	0.120432	0.598007	0.00276855	0.0166113	0.114895	0	0	26.6985	0.00138427	3.70293	53.0274		15.7171		0	0.0733666	0	0.0193798	0	0.00276855	0.0664452	0	0.00138427	7.0861	0.00692137	0	0	0	0	7.32004	0.215947	0	0.195183	0	0	0	0	0.0055371	0.00138427	0.00276855	0.00138427	0	0.0138427	0	0	0.00276855	0.00138427	0.00692137	0
A8	0.422339	5.4416	0.210328	0	0.124514	0	0	81.4609	0.00673049	5.90601	0.0117784		6.41584		0.124514	0.0942269	0	0.0302872	0	0.00841312	0	0.0252394	0.00168262	0	0.17331	0	0	0	0	0	0.834581	0.0168262	4.81903	0	0	0	0	0.0286046	0	0.0168262	0.00336525	0.00336525	0.0151436	0.00673049	0	0.0185089	0.00841312	0	0
A9	3.0734	11.37	5.6316	0	4.34122	0	8.7596	27.8636	0.0023742	24.1218	0.166194		14.6702		1.29512	1.68568	0	0.320517	0	0.0925937	2.80868	0	0.0534194	0	0.447536	0	5.35856	0	0	0	0.0854711	0.0546065	0.00712259	0	0	0	0	0.119897	0.0462968	0.255226	0.0379872	0.0320517	0.0379872	0.129394	0	0.205368	0.0023742	0.168568	0.19231
A10	0.136054	12.2313	25.4048	0	0.00170068	6.92517	0	37.5187	0.00170068	16.619	0.0102041		1.15136		0.0170068	0.105442	0	0.0119048	0	0.0085034	0	0	0	0	0	0	0	0	0	0	0.622449	0	0.0170068	0.170068	0	0	0	0.0221088	0	0.00680272	0.00170068	0	0.0187075	0.0085034	0	0.00680272	0	0.00680272	0.0119048
A11	8.50622	0.219498	0.683618	4.66103	0	0	0	42.108	0.00396684	41.3318	0.0595026		2.42638		0.331892	0.494532	0	0.0965264	0	0.0251233	0	0	0.023801	0	0.19702	0	0	0	0	0	0.145451	0.0198342	0.00132228	0	0	0	0	0.0449575	0.243299	0.0595026	0.00528912	0.0357015	0.0105782	0.0357015	0.00528912	0.0780145	0	0.0304124	0.0277679
A12	0.240873	3.19254	0	0.00130202	0.00520806	0	3.42821	64.6373	0.00130202	20.8726	0.0104161		7.61028		0.153638	0.134108	6.10385	0.0208322	0	0.00260403	0	0.00130202	0.0143222	0	0.390605	0	0	0	0	0	0	0.00390605	0	0	0	0	0	0.0221343	0.0559867	0.00651008	0.00390605	0.0117181	0.0169262	0.0117181	0	0.00520806	0.00130202	0.0156242	0.0130202
A13	2.69125	0.535074	9.31536	0.952653	1.61475	0.00158776	0	52.6436	0.00317551	0.743069	29.7958		1.70366		0	0.114318	0.152425	0.4668	0	0.00635102	0	0.0285796	0.00158776	0.479502	0.115906	0	0	0	0	0	0.012702	0.0412816	0	0.00317551	0	0	0	0.0206408	0.0222286	0.0190531	0.00317551	0.00317551	0.00317551	0.0111143	0	0.00952653	0	0	0.00952653
A14	3.38342	8.87664	0	5.13985	0	0	0	37.2902	0.0025887	37.7341	0.0220039		7.55122		0.292523	0.304172	0.0025887	0.0504796	0	0.00906043	0	0	0.00776609	0	0	0.00129435	0	0	0	0	0	0.00517739	0	1.40954	0	4.75155	0	0.0478909	0.0103548	0.0582456	0.0129435	0.00647174	0.0375361	0.0375361	0	0.0401248	0	0.0310643	0.0245926
A15	0.223374	4.55151	11.0622	0	3.44693	1.68453	0	0	77.9351	0.198783	0.00614792		0.891448		0.0778736	0.0614792	0.0512327	0.0102465	0	0.00614792	0	0	0	0	0.534869	0	0	0	0	0	0	0.00204931	0.00204931	0	0	0	0	0.0143451	0	0	0	0.00204931	0.00409861	0.0122958	0	0.0204931	0	0	0
A16	0.906018	8.65617	0.298006	8.69817	5.35811	0.200004	0	50.575	0.00800016	15.2963	0.0300006		9.9742		0.350007	0.418008	0.104002	0.0920018	0	0.0420008	0	6.56013	0.0700014	0	1.69803	0	0	0	0	0	0	0.0140003	0	0	0	0	0	0.0400008	0	0.0320006	0.00400008	0.0120002	0.0600012	0.0360007	0	0.0400008	0.0120002	0.0180004	0.0440009
A17	0.145679	2.62682	0.0690057	5.45298	4.24155	0	0	56.7488	0.00306692	26.6009	0.0138011		4.09741		0.076673	0.130344	0	0.0138011	0	0.00920076	0	0.949212	0	0	1.80028	0	0	0	0	0	0.00153346	0	0.00153346	0	0	0	0	0.0337361	0.633319	0.0076673	0.00306692	0.00153346	0.0153346	0.00613384	0	0.00460038	0	0	0
A18	0.14741	23.3008	0.0458167	12.0159	0	0	0	30.2968	0	28.9661	0.00398406		5.22311		0.0278884	0.109562	0	0.0179283	0	0.0059761	0	0	0.00199203	0	0	0	0	0	0	0	0	0.00398406	0.0278884	3.73506	0	0	0	0.0199203	0.707171	0.00996016	0.00199203	0.0059761	0.0378486	0.00996016	0	0.0059761	0	0	0
A19	0.107174	3.76736	0.0583351	0.0203495	0.00271326	0	17.5833	0	46.5921	31.2188	0.00813979		0.641687		0.0420556	0.0719015	0.00406989	0.00949642	0	0.00406989	0	0	0.00135663	0	0	0	0	0	0	0	0	0.00542652	0.0244194	0.135663	0	0	0	0.0312025	0.0230627	0.00406989	0.00135663	0.00542652	0.0352724	0.00406989	0	0	0	0.00542652	0.0189928
A20	0.143175	6.8337	0.516591	7.30579	2.79965	0	0	49.0916	0.00580439	30.4634	0.00580439		2.83448		0.0541743	0.127697	0	0.029022	0	0.00773919	0	0	0	0	1.68521	0	0	0	0	0	0.108349	0.00580439	0	0	0	0	0	0.0232176	0.346329	0.0019348	0.0019348	0	0.0270872	0	0	0.00967399	0.0019348	0.00773919	0
[truncated: 280 more columns]
